# Supplementary material for: Identification and validation of neutrophils-related subtypes and prognosis model in triple negative breast cancer
Source: J Cancer Res Clin Oncol. 2024 Mar 21;150(3):149. doi: 10.1007/s00432-024-05651-3 (PMC10957690; doi:10.1007/s00432-024-05651-3)
Supplement: Supplementary file 3 — (XLSX 9 kb) [file 432_2024_5651_MOESM3_ESM.xlsx]

## Sheet: Sheet1
List of 36 NRGs included in clustering of neutrophil subtypes
S100A8
S100A9
IL1B
FCER1G
CSF3R
CCL20
CXCL1
CXCL2
CXCL3
CXCL5
CXCL8
FAP
COL1A1
COL10A1
COL3A1
MMP11
MMP14
ITGA1
LUM
CXCL14
VCAN
S100A12
ELL2
ISG15
TXNIP
SPI1
PTGS2
NFE2L2
CD74
IFIT1
SPP1
CCL4
CREM
MAFG
BHLHE40
HES4
