# Supplementary material for: Identification and validation of neutrophils-related subtypes and prognosis model in triple negative breast cancer
Source: J Cancer Res Clin Oncol. 2024 Mar 21;150(3):149. doi: 10.1007/s00432-024-05651-3 (PMC10957690; doi:10.1007/s00432-024-05651-3)
Supplement: Supplementary file 4 — (XLSX 12 kb) [file 432_2024_5651_MOESM4_ESM.xlsx]

## Sheet: Sheet1
List of 340 DEGs between neutrophil subtypes
COL10A1
COL12A1
COL11A1
MMP11
ANTXR1
ADAMTS12
COL5A2
INHBA
ADAMTS2
ITGA11
THBS2
NOX4
COL5A1
LRRC15
COL1A2
ASPN
CDH11
FN1
AEBP1
RAB31
DACT1
SULF1
SRPX2
COL8A1
COL6A3
COL3A1
COL1A1
SPARC
FAP
POSTN
PLAU
TIMP2
EDIL3
LOX
GREM1
MXRA5
MICAL2
NID2
THBS1
SPOCK1
GLT8D2
FBN1
HTRA1
LUM
VCAN
ECM1
SYNDIG1
SGCD
MXRA8
SLC24A2
MFAP5
GJB2
ANGPTL2
COL8A2
CORIN
EDNRA
MMP14
LMCD1
GRP
SGIP1
ADAM12
BMP8A
PMEPA1
CYS1
TIMP3
CTSK
MMP13
CTHRC1
DKK3
GPX8
FNDC1
NUAK1
SPOCD1
COL5A3
BNC2
KIF26B
DPYSL3
MSRB3
CHSY3
BGN
PRKG1
TSHZ3
GPC6
CALD1
IGFBP5
GLIS3
ITGB5
MMP2
SUGCT
SPON1
PALLD
FIBIN
PPEF1
SFRP2
LOXL2
ST6GAL2
RUNX2
CEMIP
THY1
PCDH7
PDPN
LOXL1
P4HA3
GLIS2
TGFB1I1
TENM4
PRRX1
EFEMP2
AHNAK2
RIN2
C1QTNF6
OLFML2B
LTBP2
GALNT5
FGF1
UNC5B
MYO1D
FSTL1
RGS4
TNFAIP6
PTGFRN
ARSI
ITGBL1
SDC2
EVC
COMP
TANC2
CD55
GALNT10
COL6A2
P4HA1
SALL1
ITGAV
FILIP1L
NEGR1
PDGFRB
PTPRD
HTRA3
ANKH
PPFIBP1
C3orf80
C5orf46
PRSS23
PTK7
FERMT2
ISM1
HSD17B6
GXYLT2
ACTN1
KCND2
CERCAM
BICC1
SHISA6
COPZ2
PXDN
PDGFC
LMO7
GJA1
RAB23
DCN
TREM1
DIO2
NID1
PLOD2
TPM1
EGLN3
MMP1
TAGLN
LRP1
WNT2
C1QTNF3
LAMA4
CREB3L1
SDC1
CNN3
MYL9
ENPP1
GPRC5A
MFAP2
COL6A1
NT5E
PCOLCE
ISLR
FRMD6
ACTA2
ZFPM2
MYOF
SERPINF1
LINC00922
HMCN1
RAI14
XYLT1
WLS
OMD
CILP2
PAM
CLDN1
DNM3OS
PLXDC2
VGLL3
MMP3
FST
PMP22
PDGFRL
SPP1
COLEC12
SERPINE1
BCAT1
HEPH
MRC2
SULF2
FBLN2
TGFBI
EPPK1
TNC
RARRES2
GAS1
PODN
PRR16
CLEC5A
TGFB2
SMOC2
SCG5
FHL2
MAP1B
STK38L
SFRP4
EDN3
IBSP
EVA1A
MATN3
SLC2A10
SNAI2
FBLN1
ZNF469
LIMCH1
HSPG2
MN1
SALL4
CCDC80
TMEM45A
GPC1
C14orf132
EPYC
EMILIN1
PLAT
LRRC17
LAMB3
MYLK
OLFML3
FKBP10
SPINK1
MALL
CP
TSPAN2
ADAMTS16
CD109
CILP
SERTAD4
FBN2
F13A1
TPM2
ZBTB7C
SNHG18
KIAA1549L
NKG7
CDH2
LIPH
GPC4
ENO2
GLYATL2
KRT80
MYC
ANKRD1
CXCL8
NANOS1
MAP2
STMN2
C1orf116
TCL1A
GRHL3
ADM
CD8A
PPARGC1A
CNN1
INHBB
CHST6
ELN
ABCA12
HOTAIR
FOXQ1
CSPG4
QPCT
PLA2G2D
GZMB
SDR16C5
CPA3
CCL5
SELL
SEMA3C
ALCAM
NPR3
GNLY
CST1
TOX3
KANK4
CCR7
CYP27C1
CHI3L2
COL2A1
HAPLN1
S100P
ACTA1
PLEKHS1
TRBC1
SPIB
SCNN1A
SLITRK6
EDN2
TPSB2
LAMC2
CEACAM6
KRT23
MFAP4
CRYAB
SLC44A4
IGHM
CCL19
SMR3B
CDH19
TSPAN8
CXCL13
ART3
KRT14
S100A2
SHC4
FDCSP
CRISP3
BRINP3
KRT16
