# Supplementary material for: Identification and validation of neutrophils-related subtypes and prognosis model in triple negative breast cancer
Source: J Cancer Res Clin Oncol. 2024 Mar 21;150(3):149. doi: 10.1007/s00432-024-05651-3 (PMC10957690; doi:10.1007/s00432-024-05651-3)
Supplement: Supplementary file 5 — (XLSX 9 kb) [file 432_2024_5651_MOESM5_ESM.xlsx]

## Sheet: Sheet1
Univariate cox analysis of OS-related DEGs between neutrophil subtypes
COL10A1
MMP11
ADAMTS12
ITGA11
NOX4
COL5A1
LRRC15
COL1A2
AEBP1
RAB31
DACT1
SRPX2
COL1A1
POSTN
GREM1
MICAL2
THBS1
SPOCK1
ECM1
SGCD
MXRA8
GJB2
ANGPTL2
EDNRA
MMP14
BMP8A
PMEPA1
TIMP3
COL5A3
BGN
ITGB5
SUGCT
PPEF1
THY1
LOXL1
TENM4
OLFML2B
LTBP2
UNC5B
MYO1D
GALNT10
COL6A2
PDGFRB
HTRA3
CERCAM
TREM1
EGLN3
LAMA4
CREB3L1
SDC1
ISLR
SERPINE1
TGFBI
EPPK1
PODN
HSPG2
C14orf132
ZBTB7C
NKG7
KRT80
TCL1A
ABCA12
GZMB
CCL5
SELL
ALCAM
GNLY
S100P
CXCL13
FDCSP
BRINP3
