# Supplementary material for: Identification and validation of neutrophils-related subtypes and prognosis model in triple negative breast cancer
Source: J Cancer Res Clin Oncol. 2024 Mar 21;150(3):149. doi: 10.1007/s00432-024-05651-3 (PMC10957690; doi:10.1007/s00432-024-05651-3)
Supplement: Supplementary file 6 — (XLSX 9 kb) [file 432_2024_5651_MOESM6_ESM.xlsx]

## Sheet: Sheet1
Four DEGs included in risk score construction
id	coef
MYO1D	0.970987
ALCAM	0.245738
CXCL13	-0.272754
BRINP3	0.188503
